# Supplementary material for: Single cell mapping identifies a distinct platelet-phenotype in psoriatic type III inflammation
Source: Nat Commun. 2025 Dec 5;16:10881. doi: 10.1038/s41467-025-65894-7 (PMC12680767; doi:10.1038/s41467-025-65894-7)
Supplement: Supplementary file 4 — Source Data [file 41467_2025_65894_MOESM4_ESM.xlsx]

## Sheet: Fig-1-2_Combined-data_Freqs
Cohort	Treatment	Frequency	Timepoint	Population
1	Healthy	1.7	Baseline	CD32+CD154+
1	Healthy	1.45	Baseline	CD32+CD154+
1	Healthy	1.33	Baseline	CD32+CD154+
1	Healthy	1.78	Baseline	CD32+CD154+
1	Healthy	1.89	Baseline	CD32+CD154+
1	Healthy	2.9	Baseline	CD32+CD154+
1	Healthy	1.11	Baseline	CD32+CD154+
1	Healthy	1.89	Baseline	CD32+CD154+
1	Healthy	2.23	Baseline	CD32+CD154+
1	Healthy	1.98	Baseline	CD32+CD154+
1	Psoriasis	4.56	Baseline	CD32+CD154+
1	Psoriasis	4.32	Baseline	CD32+CD154+
1	Psoriasis	4.47	Baseline	CD32+CD154+
1	Psoriasis	5.3	Baseline	CD32+CD154+
1	Psoriasis	5.9	Baseline	CD32+CD154+
1	Psoriasis	4	Baseline	CD32+CD154+
1	Psoriasis	3.88	Baseline	CD32+CD154+
1	Psoriasis	3.79	Baseline	CD32+CD154+
1	Psoriasis	4.67	Baseline	CD32+CD154+
1	Psoriasis	4.2	Baseline	CD32+CD154+
1	Psoriasis	5.4	Baseline	CD32+CD154+
1	Psoriasis	5.67	Baseline	CD32+CD154+
1	Psoriasis	3.2	Baseline	CD32+CD154+
1	Psoriasis	4.34	Baseline	CD32+CD154+
1	Psoriasis	3.11	Baseline	CD32+CD154+
1	Psoriasis	2.1	Baseline	CD32+CD154+
1	Psoriasis	2.19	Baseline	CD32+CD154+
1	Psoriasis	5.76	Baseline	CD32+CD154+
1	Psoriasis	3.44	Baseline	CD32+CD154+
1	Psoriasis	4.89	Baseline	CD32+CD154+
1	Psoriasis	4.68	Baseline	CD32+CD154+
1	Psoriasis	7.32	Baseline	CD32+CD154+
1	Psoriasis	4.02	Baseline	CD32+CD154+
1	Psoriasis	4.14	Baseline	CD32+CD154+
1	Psoriasis	4.79	Baseline	CD32+CD154+
1	Psoriasis	3.77	Baseline	CD32+CD154+
1	Psoriasis	3.24	Baseline	CD32+CD154+
1	AD	1.2	Baseline	CD32+CD154+
1	AD	0.5	Baseline	CD32+CD154+
1	AD	2.7	Baseline	CD32+CD154+
1	AD	2.33	Baseline	CD32+CD154+
1	Healthy	1.45	Baseline	TLR2+TLR4+
1	Healthy	2.33	Baseline	TLR2+TLR4+
1	Healthy	0.34	Baseline	TLR2+TLR4+
1	Healthy	0.11	Baseline	TLR2+TLR4+
1	Healthy	0.44	Baseline	TLR2+TLR4+
1	Healthy	0.48	Baseline	TLR2+TLR4+
1	Healthy	1.3	Baseline	TLR2+TLR4+
1	Healthy	0.67	Baseline	TLR2+TLR4+
1	Healthy	0.41	Baseline	TLR2+TLR4+
1	Healthy	0.5	Baseline	TLR2+TLR4+
1	Psoriasis	4.56	Baseline	TLR2+TLR4+
1	Psoriasis	4.32	Baseline	TLR2+TLR4+
1	Psoriasis	4.47	Baseline	TLR2+TLR4+
1	Psoriasis	5.1	Baseline	TLR2+TLR4+
1	Psoriasis	5.14	Baseline	TLR2+TLR4+
1	Psoriasis	4	Baseline	TLR2+TLR4+
1	Psoriasis	2.4	Baseline	TLR2+TLR4+
1	Psoriasis	2.8	Baseline	TLR2+TLR4+
1	Psoriasis	5.23	Baseline	TLR2+TLR4+
1	Psoriasis	4.2	Baseline	TLR2+TLR4+
1	Psoriasis	3.4	Baseline	TLR2+TLR4+
1	Psoriasis	4.67	Baseline	TLR2+TLR4+
1	Psoriasis	1.2	Baseline	TLR2+TLR4+
1	Psoriasis	4.77	Baseline	TLR2+TLR4+
1	Psoriasis	3.223	Baseline	TLR2+TLR4+
1	Psoriasis	2.1	Baseline	TLR2+TLR4+
1	Psoriasis	2.19	Baseline	TLR2+TLR4+
1	Psoriasis	4.1	Baseline	TLR2+TLR4+
1	Psoriasis	4.59	Baseline	TLR2+TLR4+
1	Psoriasis	4.98	Baseline	TLR2+TLR4+
1	Psoriasis	3.9	Baseline	TLR2+TLR4+
1	Psoriasis	3.86	Baseline	TLR2+TLR4+
1	Psoriasis	2.5	Baseline	TLR2+TLR4+
1	Psoriasis	3.34	Baseline	TLR2+TLR4+
1	Psoriasis	2.75	Baseline	TLR2+TLR4+
1	Psoriasis	2.66	Baseline	TLR2+TLR4+
1	Psoriasis	1.7	Baseline	TLR2+TLR4+
1	AD	0.8	Baseline	TLR2+TLR4+
1	AD	0.5	Baseline	TLR2+TLR4+
1	AD	2.44	Baseline	TLR2+TLR4+
1	AD	0.6	Baseline	TLR2+TLR4+
1	Healthy	1.3	T1	GARP+P2Y12+
1	Healthy	0.35	T1	GARP+P2Y12+
1	Healthy	0.33	T1	GARP+P2Y12+
1	Healthy	0.34	T1	GARP+P2Y12+
1	Healthy	0.14	T1	GARP+P2Y12+
1	Healthy	0.38	T1	GARP+P2Y12+
1	Healthy	0.57	T1	GARP+P2Y12+
1	Healthy	0.46	T1	GARP+P2Y12+
1	Healthy	0.67	T1	GARP+P2Y12+
1	Healthy	0.41	T1	GARP+P2Y12+
1	Psoriasis	4.56	T1	GARP+P2Y12+
1	Psoriasis	4.32	T1	GARP+P2Y12+
1	Psoriasis	4.47	T1	GARP+P2Y12+
1	Psoriasis	2.4	T1	GARP+P2Y12+
1	Psoriasis	2.7	T1	GARP+P2Y12+
1	Psoriasis	2.88	T1	GARP+P2Y12+
1	Psoriasis	2.67	T1	GARP+P2Y12+
1	Psoriasis	3.4	T1	GARP+P2Y12+
1	Psoriasis	3.2	T1	GARP+P2Y12+
1	Psoriasis	3.36	T1	GARP+P2Y12+
1	Psoriasis	3.4	T1	GARP+P2Y12+
1	Psoriasis	4.67	T1	GARP+P2Y12+
1	Psoriasis	1.2	T1	GARP+P2Y12+
1	Psoriasis	3.19	T1	GARP+P2Y12+
1	Psoriasis	3.223	T1	GARP+P2Y12+
1	Psoriasis	2.1	T1	GARP+P2Y12+
1	Psoriasis	2.19	T1	GARP+P2Y12+
1	Psoriasis	3.27	T1	GARP+P2Y12+
1	Psoriasis	3.31	T1	GARP+P2Y12+
1	Psoriasis	3.63	T1	GARP+P2Y12+
1	Psoriasis	3.7	T1	GARP+P2Y12+
1	Psoriasis	3.22	T1	GARP+P2Y12+
1	Psoriasis	3.03	T1	GARP+P2Y12+
1	AD	0.95	T1	GARP+P2Y12+
1	AD	1.32	T1	GARP+P2Y12+
1	AD	0.66	T1	GARP+P2Y12+
1	Healthy	1.7	T1	CD32+CD154+
1	Healthy	1.45	T1	CD32+CD154+
1	Healthy	1.33	T1	CD32+CD154+
1	Healthy	1.78	T1	CD32+CD154+
1	Healthy	1.89	T1	CD32+CD154+
1	Healthy	2.9	T1	CD32+CD154+
1	Healthy	1.11	T1	CD32+CD154+
1	Healthy	1.89	T1	CD32+CD154+
1	Healthy	2.23	T1	CD32+CD154+
1	Healthy	1.98	T1	CD32+CD154+
1	Psoriasis	0.9	T1	CD32+CD154+
1	Psoriasis	0.88	T1	CD32+CD154+
1	Psoriasis	1.4	T1	CD32+CD154+
1	Psoriasis	2.2	T1	CD32+CD154+
1	Psoriasis	3.1	T1	CD32+CD154+
1	Psoriasis	2.23	T1	CD32+CD154+
1	Psoriasis	1	T1	CD32+CD154+
1	Psoriasis	3.4	T1	CD32+CD154+
1	Psoriasis	1.2	T1	CD32+CD154+
1	Psoriasis	0.77	T1	CD32+CD154+
1	Psoriasis	2.1	T1	CD32+CD154+
1	Psoriasis	2.4	T1	CD32+CD154+
1	Psoriasis	2.34	T1	CD32+CD154+
1	Psoriasis	4.6	T1	CD32+CD154+
1	Psoriasis	4.23	T1	CD32+CD154+
1	Psoriasis	2.05	T1	CD32+CD154+
1	Psoriasis	1.55	T1	CD32+CD154+
1	Psoriasis	1.27	T1	CD32+CD154+
1	Psoriasis	1.4	T1	CD32+CD154+
1	Psoriasis	1.67	T1	CD32+CD154+
1	Psoriasis	2.76	T1	CD32+CD154+
1	Psoriasis	3.9	T1	CD32+CD154+
1	Psoriasis	3.32	T1	CD32+CD154+
1	AD	2.4	T1	CD32+CD154+
1	AD	1.2	T1	CD32+CD154+
1	AD	0.9	T1	CD32+CD154+
1	Healthy	1.7	T4	CD32+CD154+
1	Healthy	1.45	T4	CD32+CD154+
1	Healthy	1.33	T4	CD32+CD154+
1	Healthy	1.78	T4	CD32+CD154+
1	Healthy	1.89	T4	CD32+CD154+
1	Healthy	2.9	T4	CD32+CD154+
1	Healthy	1.11	T4	CD32+CD154+
1	Healthy	1.89	T4	CD32+CD154+
1	Healthy	2.23	T4	CD32+CD154+
1	Healthy	1.98	T4	CD32+CD154+
1	Psoriasis	0.66	T4	CD32+CD154+
1	Psoriasis	0.89	T4	CD32+CD154+
1	Psoriasis	0.35	T4	CD32+CD154+
1	Psoriasis	1.02	T4	CD32+CD154+
1	Psoriasis	1.2	T4	CD32+CD154+
1	Psoriasis	1.3	T4	CD32+CD154+
1	Psoriasis	1.25	T4	CD32+CD154+
1	Psoriasis	1.4	T4	CD32+CD154+
1	Psoriasis	1.55	T4	CD32+CD154+
1	Psoriasis	1.67	T4	CD32+CD154+
1	Psoriasis	0	T4	CD32+CD154+
1	Psoriasis	0.3	T4	CD32+CD154+
1	Psoriasis	0.2	T4	CD32+CD154+
1	Psoriasis	0.14	T4	CD32+CD154+
1	Psoriasis	2.34	T4	CD32+CD154+
1	Psoriasis	2.4	T4	CD32+CD154+
1	Psoriasis	0.95	T4	CD32+CD154+
1	Psoriasis	0.83	T4	CD32+CD154+
1	Psoriasis	1.32	T4	CD32+CD154+
1	Psoriasis	1.26	T4	CD32+CD154+
1	Psoriasis	1.39	T4	CD32+CD154+
1	Psoriasis	0.99	T4	CD32+CD154+
1	Psoriasis	0.95	T4	CD32+CD154+
1	Psoriasis	1.6	T4	CD32+CD154+
1	AD	0.4	T4	CD32+CD154+
1	AD	2.1	T4	CD32+CD154+
1	AD	0.95	T4	CD32+CD154+
2	Healthy	2.3	Baseline	CD32+CD154+
2	Healthy	2.7	Baseline	CD32+CD154+
2	Healthy	1.9	Baseline	CD32+CD154+
2	Healthy	1.5	Baseline	CD32+CD154+
2	Healthy	0.3	Baseline	CD32+CD154+
2	Healthy	0.77	Baseline	CD32+CD154+
2	Psoriasis	5.76	Baseline	CD32+CD154+
2	Psoriasis	5.9	Baseline	CD32+CD154+
2	Psoriasis	2.1	Baseline	CD32+CD154+
2	Psoriasis	2.6	Baseline	CD32+CD154+
2	Psoriasis	4.47	Baseline	CD32+CD154+
2	Psoriasis	5.3	Baseline	CD32+CD154+
2	AD	0.5	Baseline	CD32+CD154+
2	AD	2.7	Baseline	CD32+CD154+
2	AD	2.33	Baseline	CD32+CD154+
2	AD	1.2	Baseline	CD32+CD154+
2	AD	1.8	Baseline	CD32+CD154+
2	AD	1.9	Baseline	CD32+CD154+
2	AD	3.35	Baseline	CD32+CD154+
2	AD	0.3	Baseline	CD32+CD154+
2	AD	1.98	Baseline	CD32+CD154+
2	AD	2.5	Baseline	CD32+CD154+
2	AD	4.1	Baseline	CD32+CD154+
2	Healthy	0.3	Baseline	TLR2+TLR4+
2	Healthy	0.22	Baseline	TLR2+TLR4+
2	Healthy	0.71	Baseline	TLR2+TLR4+
2	Healthy	0.1	Baseline	TLR2+TLR4+
2	Healthy	0.04	Baseline	TLR2+TLR4+
2	Healthy	0.9	Baseline	TLR2+TLR4+
2	Psoriasis	1.68	Baseline	TLR2+TLR4+
2	Psoriasis	1.77	Baseline	TLR2+TLR4+
2	Psoriasis	2.3	Baseline	TLR2+TLR4+
2	Psoriasis	0.4	Baseline	TLR2+TLR4+
2	Psoriasis	0.2	Baseline	TLR2+TLR4+
2	Psoriasis	2.99	Baseline	TLR2+TLR4+
2	AD	0.34	Baseline	TLR2+TLR4+
2	AD	0.14	Baseline	TLR2+TLR4+
2	AD	0.78	Baseline	TLR2+TLR4+
2	AD	0.45	Baseline	TLR2+TLR4+
2	AD	0.33	Baseline	TLR2+TLR4+
2	AD	0.49	Baseline	TLR2+TLR4+
2	AD	2.02	Baseline	TLR2+TLR4+
2	AD	1.01	Baseline	TLR2+TLR4+
2	AD	0.4	Baseline	TLR2+TLR4+
2	AD	0.16	Baseline	TLR2+TLR4+
2	AD	0.56	Baseline	TLR2+TLR4+
2	Healthy	0.34	T1	GARP+P2Y12+
2	Healthy	0.65	T1	GARP+P2Y12+
2	Healthy	0.22	T1	GARP+P2Y12+
2	Healthy	0.56	T1	GARP+P2Y12+
2	Healthy	0.5	T1	GARP+P2Y12+
2	Healthy	0.1	T1	GARP+P2Y12+
2	Psoriasis	2.34	T1	GARP+P2Y12+
2	Psoriasis	2.56	T1	GARP+P2Y12+
2	Psoriasis	0.33	T1	GARP+P2Y12+
2	Psoriasis	2.73	T1	GARP+P2Y12+
2	Psoriasis	1.45	T1	GARP+P2Y12+
2	AD	0.34	T1	GARP+P2Y12+
2	AD	0.56	T1	GARP+P2Y12+
2	AD	0.76	T1	GARP+P2Y12+
2	AD	0.62	T1	GARP+P2Y12+
2	AD	0.91	T1	GARP+P2Y12+
2	AD	0.87	T1	GARP+P2Y12+
2	AD	0.99	T1	GARP+P2Y12+
2	AD	0.72	T1	GARP+P2Y12+
2	AD	0.09	T1	GARP+P2Y12+
2	AD	2.1	T1	GARP+P2Y12+
2	AD	1.54	T1	GARP+P2Y12+
3	Healthy	0.775538	Baseline	CD32+CD154+
3	Healthy	0.686162	Baseline	CD32+CD154+
3	Healthy	0.921953	Baseline	CD32+CD154+
3	Healthy	0.853669	Baseline	CD32+CD154+
3	Healthy	0.892268	Baseline	CD32+CD154+
3	Healthy	0.89209	Baseline	CD32+CD154+
3	Healthy	0.838944	Baseline	CD32+CD154+
3	Healthy	1.03614	Baseline	CD32+CD154+
3	Psoriasis	1.25947	Baseline	CD32+CD154+
3	Psoriasis	1.7842	Baseline	CD32+CD154+
3	Psoriasis	4.29791	Baseline	CD32+CD154+
3	Psoriasis	1.16053	Baseline	CD32+CD154+
3	Psoriasis	1.22245	Baseline	CD32+CD154+
3	Psoriasis	4.60377	Baseline	CD32+CD154+
3	Psoriasis	1.24236	Baseline	CD32+CD154+
3	Psoriasis	5.41721	Baseline	CD32+CD154+
3	Psoriasis	1.18753	Baseline	CD32+CD154+
3	Psoriasis	1.16152	Baseline	CD32+CD154+
3	Psoriasis	3.37608	Baseline	CD32+CD154+
3	Psoriasis	0.581581	Baseline	CD32+CD154+
3	Psoriasis	1.20239	Baseline	CD32+CD154+
3	Psoriasis	1.00175	Baseline	CD32+CD154+
3	Psoriasis	1.16874	Baseline	CD32+CD154+
3	Psoriasis	1.27835	Baseline	CD32+CD154+
3	Psoriasis	1.75867	Baseline	CD32+CD154+
3	Psoriasis	1.38198	Baseline	CD32+CD154+
3	Psoriasis	1.80581	Baseline	CD32+CD154+
3	Psoriasis	1.12209	Baseline	CD32+CD154+
3	Psoriasis	1.48817	Baseline	CD32+CD154+
3	AD	0.995255	Baseline	CD32+CD154+
3	AD	1.30195	Baseline	CD32+CD154+
3	AD	1.48444	Baseline	CD32+CD154+
3	AD	1.18	Baseline	CD32+CD154+
3	AD	1.29964	Baseline	CD32+CD154+
3	AD	1.29438	Baseline	CD32+CD154+
3	AD	1.25231	Baseline	CD32+CD154+
3	AD	1.09465	Baseline	CD32+CD154+
3	AD	1.63878	Baseline	CD32+CD154+
3	Healthy	1.57692	Baseline	TLR2+TLR4+
3	Healthy	1.65217	Baseline	TLR2+TLR4+
3	Healthy	0.997811	Baseline	TLR2+TLR4+
3	Healthy	1.27201	Baseline	TLR2+TLR4+
3	Healthy	0.469794	Baseline	TLR2+TLR4+
3	Healthy	0.705572	Baseline	TLR2+TLR4+
3	Healthy	1.34817	Baseline	TLR2+TLR4+
3	Healthy	1.29345	Baseline	TLR2+TLR4+
3	Psoriasis	1.8938	Baseline	TLR2+TLR4+
3	Psoriasis	2.9492	Baseline	TLR2+TLR4+
3	Psoriasis	5.22094	Baseline	TLR2+TLR4+
3	Psoriasis	2.29701	Baseline	TLR2+TLR4+
3	Psoriasis	1.87418	Baseline	TLR2+TLR4+
3	Psoriasis	8.30669	Baseline	TLR2+TLR4+
3	Psoriasis	2.99124	Baseline	TLR2+TLR4+
3	Psoriasis	3.79344	Baseline	TLR2+TLR4+
3	Psoriasis	1.4355	Baseline	TLR2+TLR4+
3	Psoriasis	1.54584	Baseline	TLR2+TLR4+
3	Psoriasis	1.18345	Baseline	TLR2+TLR4+
3	Psoriasis	1.66391	Baseline	TLR2+TLR4+
3	Psoriasis	2.7591	Baseline	TLR2+TLR4+
3	Psoriasis	0.998125	Baseline	TLR2+TLR4+
3	Psoriasis	2.54623	Baseline	TLR2+TLR4+
3	Psoriasis	2.2681	Baseline	TLR2+TLR4+
3	Psoriasis	2.0134	Baseline	TLR2+TLR4+
3	Psoriasis	2.50551	Baseline	TLR2+TLR4+
3	Psoriasis	2.95412	Baseline	TLR2+TLR4+
3	Psoriasis	1.80889	Baseline	TLR2+TLR4+
3	Psoriasis	2.05249	Baseline	TLR2+TLR4+
3	AD	1.10175	Baseline	TLR2+TLR4+
3	AD	1.58436	Baseline	TLR2+TLR4+
3	AD	4.12198	Baseline	TLR2+TLR4+
3	AD	1.4807	Baseline	TLR2+TLR4+
3	AD	1.04412	Baseline	TLR2+TLR4+
3	AD	1.14973	Baseline	TLR2+TLR4+
3	AD	2.05618	Baseline	TLR2+TLR4+
3	AD	1.8858	Baseline	TLR2+TLR4+
3	AD	3.24565	Baseline	TLR2+TLR4+

## Sheet: Suppl-Fig-1-a-b
Sample_ID	dermatitis	BMI	TP1_CD32	resid_tp1
Sample_1	healthy	18.64	2.23	-0.423156
Sample_2	healthy	18.9	1.45	-1.22509
Sample_3	healthy	19.4	1.7	-1.01727
Sample_4	healthy	19.4	1.98	-0.737265
Sample_5	healthy	19.41	1.33	-1.38811
Sample_6	healthy	20.43	1.89	-0.914151
Sample_7	psoriasis	20.52	3.23	0.418257
Sample_8	psoriasis	21.46	4.89	1.99896
Sample_9	healthy	22.02	1.11	-1.82828
Sample_10	atopic dermatitis	22.68	2.33	-0.66395
Sample_11	atopic dermatitis	23.39	0.53	-2.52384
Sample_12	psoriasis	23.71	3.77	0.689164
Sample_13	healthy	23.74	1.78	-1.30337
Sample_14	psoriasis	23.79	5.43	2.34242
Sample_15	healthy	24	2.91	-0.195299
Sample_16	healthy	24	1.89	-1.2153
Sample_17	psoriasis	24.22	3.11	-0.0138573
Sample_18	psoriasis	24.54	4.2	1.04915
Sample_19	psoriasis	24.8	5.76	2.58722
Sample_20	psoriasis	25.01	4.68	1.4895
Sample_21	atopic dermatitis	25.46	1.19	-2.03846
Sample_22	psoriasis	25.5	3.44	0.208168
Sample_23	psoriasis	26.2	3.88	0.589119
Sample_24	psoriasis	26.22	4.02	0.727432
Sample_25	psoriasis	26.83	4.56	1.21598
Sample_26	psoriasis	27.7	4.34	0.922587
Sample_27	psoriasis	29.05	4.4	0.868707
Sample_28	psoriasis	30.45	4.67	1.02061
Sample_29	psoriasis	30.93	2.19	-1.49988
Sample_30	psoriasis	31.14	3.79	0.0824049
Sample_31	psoriasis	31.46	4.32	0.585411
Sample_32	psoriasis	32.88	4.79	0.935627
Sample_33	psoriasis	33.97	5.31	1.36368
Sample_34	atopic dermatitis	35.01	2.72	-1.31405
Sample_35	psoriasis	35.8	4.14	0.0393099
Sample_36	psoriasis	36.16	7.32	3.18894
Sample_37	psoriasis	41.95	5.67	1.05053
Sample_38	psoriasis	42.52	1.98	-2.68756
Sample_39	psoriasis	48.8	4.47	-0.727307
Sample_40	psoriasis	48.91	3.24	-1.96659
Sample_41	psoriasis	53.46	5.9	0.309598
